# Supplementary material for: Comparative Analysis of Biofilm Formation and Antibiotic Resistance in Five ESKAPE Pathogen Species from a Tertiary Hospital in Bangladesh
Source: Antibiotics (Basel). 2025 Aug 20;14(8):842. doi: 10.3390/antibiotics14080842 (PMC12382965; doi:10.3390/antibiotics14080842)
Supplement: Supplementary file 1 [file antibiotics-14-00842-s001.zip]

Archive with 1 entries (1 files):
- antibiotics-3617940-supplementary.pdf
